# Supplementary material for: First Survey on Sea Turtles’ Interactions in Mussel Farms in Italy
Source: Animals (Basel). 2025 Oct 6;15(19):2909. doi: 10.3390/ani15192909 (PMC12523913; doi:10.3390/ani15192909)
Supplement: Supplementary file 1 [file animals-15-02909-s001.zip]

Archive with 1 entries (1 files):
- animals-3842835-supplementary.pdf
